# Supplementary material for: The Effect of Fabry Disease Therapy on Bone Mineral Density
Source: Diseases. 2024 May 13;12(5):102. doi: 10.3390/diseases12050102 (PMC11120203; doi:10.3390/diseases12050102)
Supplement: Supplementary file 1 [file diseases-12-00102-s001.zip]

Archive with 1 entries (1 files):
- diseases-2921271-supplementary.pdf
